# Supplementary material for: Incidence of Scrub Typhus according to Changes in Geographic and Demographic Characteristic in the Chungcheong Region of Korea
Source: Trop Med Infect Dis. 2024 Jun 30;9(7):147. doi: 10.3390/tropicalmed9070147 (PMC11281401; doi:10.3390/tropicalmed9070147)
Supplement: Supplementary file 1 [file tropicalmed-09-00147-s001.zip]

Archive with 1 entries (1 files):
- tropicalmed-3056935-supplementary.pptx
